# Supplementary material for: Conceptualising factors impacting nutrition services coverage of treatment for acute malnutrition in children: an application of the Three Delays Model in Niger
Source: Public Health Nutr. 2021 Oct 8;26(5):1074–81. doi: 10.1017/S1368980021004286 (PMC10346043; doi:10.1017/S1368980021004286)
Supplement: Supplementary file 1 [file S1368980021004286sup.zip]

Archive with 2 entries (2 files):
- S1368980021004286sup001.docx
- S1368980021004286sup002.docx
